# Supplementary material for: Clinical Parameters and Epigenetic Biomarkers of Plaque Vulnerability in Patients with Carotid Stenosis
Source: Int J Mol Sci. 2022 May 5;23(9):5149. doi: 10.3390/ijms23095149 (PMC9101730; doi:10.3390/ijms23095149)
Supplement: Supplementary file 1 [file ijms-23-05149-s001.zip]

Archive with 1 entries (1 files):
- ijms-1684882-supplementary.pdf
